# Supplementary material for: Hypersensitivity to Biological Treatments in Juvenile Idiopathic Arthritis: How Should It Be Managed?
Source: J Clin Med. 2022 Dec 8;11(24):7291. doi: 10.3390/jcm11247291 (PMC9785630; doi:10.3390/jcm11247291)
Supplement: Supplementary file 1 [file jcm-11-07291-s001.zip]

Archive with 1 entries (1 files):
- Supplementary,Table S1.pdf
